# Supplementary material for: InCHlib – interactive cluster heatmap for web applications
Source: J Cheminform. 2014 Sep 17;6:44. doi: 10.1186/s13321-014-0044-4 (PMC4173117; doi:10.1186/s13321-014-0044-4)
Supplement: Supplementary file 1 — Additional file 1: Commented JSON InCHlib input file.(ZIP 829 bytes) [file 13321_2014_44_MOESM1_ESM.zip › 1778776809136106_add1.json]

{
    "data": {    //contains nodes and feature names section of clustered data

        "nodes": {    //contains nodes and leafs of row dendrogram
            "leaf_1": {
                "count": 1,    //number of items (leafs) which lie in the dendrogram hierarchy below the given node
                "distance": 0,    //distance from the zero base of the dendrogram, given by the distance measure used for clustering
                "features": [1.4, 3.5, 5.1],    //values of individual features defining a data item which is represented by the heatmap row
                "parent": "node_1",    //the ID of a parent node
                "objects": ["object_id"]    //list of IDs of objects (data points) represented by a given row
            }, 
            "node_1": {
                "count": 2, 
                "distance": 3.32, 
                "left_child": "leaf_1",   //ID of a left child
                "right_child": "leaf_2"   //ID of a right child
            }, 
            "leaf_2": {
                "count": 1, 
                "distance": 0, 
                "features": [2.0, 1.0, 3.0], 
                "parent": "node_1", 
                "objects": ["object_id"]
            }
        },

        "feature_names": ["First", "Second", "Third"]    //the array of the column feature names
    },
    
    "metadata": {    //contains nodes and feature_names section of metadata
        "feature_names": ["Numeric", "Categoric"],    //the array of the column feature_names
        "nodes": {    //contains row IDs with metadata values
            "leaf_1": [0.03, "positive"],    //the array of metadata values
            "leaf_2": [0.02, "negative"]
        }
    }, 
    "column_dendrogram": {    //contains nodes section of column dendrogram
        "nodes": {    //contains nodes of column dendrogram
            "leaf_3": {
                "count": 1, 
                "distance": 0, 
                "parent": "node_2"
            }, 
            "node_2": {
                "count": 2,
                "distance": 2.326, 
                "left_child": "leaf_2", 
                "parent": "node_1", 
                "right_child": "leaf_3"
            }, 
            "leaf_1": {
                "count": 1, 
                "distance": 0, 
                "parent": "node_1"
            }, 
            "leaf_2": {
                "count": 1, 
                "distance": 0, 
                "parent": "node_2"
            }, 
            "node_1": {
                "count": 3, 
                "distance": 3.516, 
                "left_child": "leaf_1", 
                "right_child": "node_2"
            }
        }
    }
}
