# Supplementary material for: InCHlib – interactive cluster heatmap for web applications
Source: J Cheminform. 2014 Sep 17;6:44. doi: 10.1186/s13321-014-0044-4 (PMC4173117; doi:10.1186/s13321-014-0044-4)
Supplement: Supplementary file 3 — Additional file 3: Example data file.(CSV 65 bytes) [file 13321_2014_44_MOESM3_ESM.csv]

object_ids	First	Second	Third
object_1	1.4	3.5	5.1
object_2	2	1	3
