# Supplementary material for: InCHlib – interactive cluster heatmap for web applications
Source: J Cheminform. 2014 Sep 17;6:44. doi: 10.1186/s13321-014-0044-4 (PMC4173117; doi:10.1186/s13321-014-0044-4)
Supplement: Supplementary file 4 — Additional file 4: Example metadata file.(CSV 74 bytes) [file 13321_2014_44_MOESM4_ESM.csv]

object_ids	Numeric	Categoric
object_1	0.03	positive
object_2	0.02	negative
