# Supplementary material for: InCHlib – interactive cluster heatmap for web applications
Source: J Cheminform. 2014 Sep 17;6:44. doi: 10.1186/s13321-014-0044-4 (PMC4173117; doi:10.1186/s13321-014-0044-4)
Supplement: Supplementary file 5 — Additional file 5: Commented example of the use of the inchlib_clust application programming interface.(ZIP 765 bytes) [file 13321_2014_44_MOESM5_ESM.zip]

Archive with 1 entries (1 files):
- 1778776809136106_add5.py
